# Supplementary material for: An Atypical Case of Head Tremor and Extensive White Matter in an Adult Female Caused by 3-Hydroxy-3-methylglutaryl-CoA Lyase Deficiency
Source: Diagnostics (Basel). 2021 Aug 28;11(9):1561. doi: 10.3390/diagnostics11091561 (PMC8469356; doi:10.3390/diagnostics11091561)
Supplement: Supplementary file 1 [file diagnostics-11-01561-s001.zip]

Archive with 1 entries (1 files):
- diagnostics-1254380-supplementary.xlsx
