# Supplementary material for: An Atypical Case of Head Tremor and Extensive White Matter in an Adult Female Caused by 3-Hydroxy-3-methylglutaryl-CoA Lyase Deficiency
Source: Diagnostics (Basel). 2021 Aug 28;11(9):1561. doi: 10.3390/diagnostics11091561 (PMC8469356; doi:10.3390/diagnostics11091561)
Supplement: Supplementary file 1 [file diagnostics-11-01561-s001.zip › diagnostics-1254380-supplementary.xlsx]

## Sheet: Table_S1
Class	group	variable	HPO	Normal_range_P1	P1	Normal_range_P2	P2	P3
references	references	references			Our_Study		F. Bischof et al. 2004	S. Reimao et al. 2008
Anthropological_data	Sex	Sex			F		F	M
Anthropological_data	Age	Age_Years			54		36	29
Death	Death	Death			N		N	Y
Clinical_Data	Metabolic_disorders	Hypoglycemia	HP:0001943		N		Y	Y
Clinical_Data	Metabolic_disorders	Metabolic_acidosis	HP:0001942		N			Y
Clinical_Data	Metabolic_disorders	Hyperammoniémia	HP:0001987		Y			Y
Clinical_Data	Metabolic_disorders	Hypercholesterolemia	HP:0003124		Y
	Metabolic_disorders	Moderate hyperproteinorachia	HP:0002922		Y		Y
Clinical_Data	Neurology	Leukoencephalopathy	HP:0002352		Y		Y	Y
Clinical_Data	Neurology	Coma	HP:0001259		Y			Y
Clinical_Data	Neurology	Myoclonus	HP:0001336		N			Y
Clinical_Data	Neurology	Seizures	HP:0001250		Y		Y
Clinical_Data	Neurology	Dystonia	HP:0001332		Y
Clinical_Data	Neurology	Essential_tremor	HP:0030186		Y		Y
Clinical_Data	Neurology	Intellectual_disability	HP:0001249		N		Y
Clinical_Data	Neurology	Generalized_tonic_seizures	HP:0010818		Y		Y
Clinical_Data	Neurology	Dysarthria	HP:0001260				Y
Clinical_Data	Neurology	Hemiparesis	HP:0001269		N		Y
Clinical_Data	Neurology	Excessive_daytime_somnolence	HP:0001262				Y
Clinical_Data	Neurology	Ataxia	HP:0001251		Y		Y
Clinical_Data	Cardiovasculary	Hypertension	HP:0000822		Y
Clinical_Data	Consanguinity	Consanguinity			N		N	N
Clinical_Data	Hepatology	Hepatomegaly	HP:0002240		N			Y
Clinical_Data	Endocrinology	Hypothyroidism	HP:0000821		Y
Biological_Data	Urinary_gas_chromatography_mass_spectrometry	3-hydroxyisovaleric_acid_mmol/mol		<50mmol/mol_creatinine	143	<50mmol/mol_creatinine	851
Biological_Data	Urinary_gas_chromatography_mass_spectrometry	3-methylglutaric_acid_mmol/mol		<5mmol/mol_creatinine	54	<5mmol/mol_creatinine	622
Biological_Data	Urinary_gas_chromatography_mass_spectrometry	3-methylglutaconic_acid_mmol/mol		<25mmol/mol_creatinine	399	<25mmol/mol_creatinine	3714
Biological_Data	Urinary_gas_chromatography_mass_spectrometry	3-hydroxy-3-methylglutaric_acid_mmol/mol		<200mmol/mol_creatinine	304	<200mmol/mol_creatinine	481
Biological_Data	Blood_chromatography_tandem_mass_spectrometry	Carnitine_µM		15-35 µM	19.6	20-60 µM	6
Biological_Data	Blood_chromatography_tandem_mass_spectrometry	3-hydroxyisovalerylcarnitine_µM		<0.38 µM	3.73	<0.51 µM	5.05
Imagery_data	Magnetic_resonance_imaging	Axial_T2-weighted_magnetic_resonance			High signal intensity in confluent periventricular white matter		High signal intensity in confluent periventricular white matter	High signal intensity in subcortical white matter
Imagery_data	Magnetic_resonance_imaging	Axial_T2-weighted_magnetic_resonance			High signal intensity in subcortical white matter		High signal intensity in subcortical white matter
Imagery_data	Magnetic_resonance_imaging	Axial_T2-weighted_magnetic_resonance					Enlargement of the ventricles and the outer frontal cerebrospinal fluid space due tp atrophy
